# Supplementary material for: Using Collagen Peptides From the Skin of Monkfish (Lophius litulon) to Ameliorate Kidney Damage in High-Fat Diet Fed Mice by Regulating the Nrf2 Pathway and NLRP3 Signaling
Source: Front Nutr. 2022 Feb 10;9:798708. doi: 10.3389/fnut.2022.798708 (PMC8866304; doi:10.3389/fnut.2022.798708)
Supplement: Supplementary file 1 [file Data_Sheet_1.ZIP › Original data/original data.xlsx]

## Sheet: Sheet1
		Control	HFD	100 PSCP	200 PSCP
BUN （mmol/L)		9.06695	18.1023	15.9199	11.1545
		10.2161	18.6716	14.7496	12.8519
		8.80337	19.8208	14.0749	11.3969
	average	9.36215	18.8649	14.9148	11.8011
	SD	0.613367	0.714765	0.762227	0.749581
CRE （μmol/L)		14.3628	20.2639	18.5648	14.8613
		12.45	19.9688	16.7334	16.2654
		12.5416	17.9034	16.5604	15.6142
	average	13.1181	19.3787	17.2862	15.5803
	SD	0.880901	1.05011	0.906842	0.573705
UA （μmol/L)		6.16967	16.9666	13.8817	11.5681
		6.16967	18.509	14.653	13.8817
		8.48329	16.1954	15.4242	12.3393
	average	6.94087	17.2237	14.653	12.5964
	SD	1.09065	0.961866	0.629689	0.961866
SOD （U/mgprot）		146.751	61.7574	99.0337	145.149
		148.919	59.2649	84.3699	124.861
		168.872	82.5278	107.322	128.325
	average	154.847	67.85	96.9085	132.778
	SD	9.95623	10.4285	9.48986	8.86094
CAT （U/mgprot）		12.5882	5.78333	11.5096	13.9635
		14.9838	8.58603	13.3385	12.9377
		15.6938	8.22377	10.0319	12.3661
	average	14.4219	7.53104	11.6267	13.0891
	SD	1.32864	1.24464	1.35244	0.660841
T-AOC （U/mgprot）		22.4192	13.3792	15.4175	25.5499
		22.2572	9.87137	17.3708	22.3745
		19.0308	13.031	18.192	23.8038
	average	21.2357	12.0939	16.9934	23.9094
	SD	1.5605	1.57795	1.16368	1.29848
MDA (nmol/mgprot)		7.95393	18.0044	13.4333	9.5055
		6.18048	15.2997	11.4196	10.9726
		8.68517	16.475	12.2967	11.2986
	average	7.60653	16.593	12.3832	10.5922
	SD	1.05163	1.10733	0.824386	0.77986
GSH-Px （U/mgprot）		209.307	133.061	172.059	204.288
		230.759	130.614	144.674	211.09
		238.371	153.861	164.391	217.223
	average	226.146	139.179	160.375	210.867
	SD	12.3058	10.4301	11.5352	5.28305
IL-6 (pg/mL)		20.3425	67.9287	44.29	30.9533
		25.0705	65.3754	39.606	26.7238
		23.6958	72.0378	39.5754	29.0524
	average	23.0363	68.4473	41.1571	28.9098
	SD	1.98573	2.74455	2.21534	1.72961
IL-1β (pg/mL)		33.3369	88.6901	53.2937	30.1826
		36.5024	95.8497	50.0486	35.6461
		30.9073	90.4128	45.4301	33.7805
	average	33.5822	91.6509	49.5908	33.2031
	SD	2.29077	3.0512	3.22659	2.26755
TNF-α (pg/mL)		48.9485	113.502	77.712	55.0573
		51.2497	104.806	72.5439	52.1494
		56.6825	111.961	80.6279	61.3588
	average	52.2936	110.089	76.9613	56.1885
	SD	3.24249	3.78879	3.34268	3.84388
TC (mmol/L)		4.15911	7.5817	4.07246	3.50925
		2.27957	6.57052	4.18368	3.80822
		5.48653	9.07388	4.90622	4.00939
		2.34085	5.74172	4.59337	3.31253
	average	3.56651	7.24195	4.43893	3.65985
	SD	1.54877	1.43445	0.383698	0.309571
TG (mmol/L)		1.00252	4.08805	1.61517	1.89365
		1.72927	3.9014	2.499	1.8558
		1.12808	4.04037	2.16407	1.22017
	average	1.28662	4.00994	2.09275	1.65654
	SD	0.388449	0.0969753	0.446213	0.378381
weight
week	0	1	2	3	4	5	6	7	8	9	10
Control	16.23	17.64	17.93	18.89	20.39	20.83	21.33	21.86	22.47	22.84	23.01
	0.67	0.86	0.66	0.76	0.84	0.82	0.64	0.59	0.77	0.66	0.58
HFD	16.63	20.2133	23.8967	25.21	27.6267	28.51	29.03	29.69	29.96	30.49	30.83
	0.594054	0.81941	0.460905	0.559732	0.536874	0.75	0.59	0.75	0.72	0.93	0.58
100 PSCP	16.63	20.2133	23.8967	25.21	27.6267	28.04	27.76	27.11	27.43	26.83	26.53
	0.594054	0.81941	0.460905	0.559732	0.536874	0.67	0.86	0.69	0.85	0.94	0.69
200 PSCP	16.63	20.2133	23.8967	25.21	27.6267	27.67	27.11	26.39	25.94	25.1	24.83
	0.594054	0.81941	0.460905	0.559732	0.536874	0.73	0.69	0.77	0.89	0.79	0.92
renal index	Control	HFD	100 PSCP	200 PSCP
	1.34	1.38	1.48	1.34
	1.26	1.54	1.37	1.44
	1.38	1.47	1.32	1.32
	1.19	1.39	1.39	1.35
	1.37	1.59	1.39	1.35
average	1.308	1.474	1.39	1.36
SD	0.0724983	0.0821219	0.0517687	0.0414729
liver index	Control	HFD	100 PSCP	200 PSCP
	4.40915	6.39174	5.56893	4.92115
	4.8303	6.40882	5.57019	4.91991
	4.28771	6.18889	5.575	4.90136
	4.79485	6.42905	5.57156	4.95803
	4.85556	6.41073	5.5713	4.92034
	4.77647	6.43945	5.6125	4.9201
average	4.65901	6.37811	5.57825	4.92348
SD	0.223799	0.0941862	0.0169026	0.0185616
