# Supplementary material for: Using Collagen Peptides From the Skin of Monkfish (Lophius litulon) to Ameliorate Kidney Damage in High-Fat Diet Fed Mice by Regulating the Nrf2 Pathway and NLRP3 Signaling
Source: Front Nutr. 2022 Feb 10;9:798708. doi: 10.3389/fnut.2022.798708 (PMC8866304; doi:10.3389/fnut.2022.798708)
Supplement: Supplementary file 1 [file Data_Sheet_1.ZIP › Original data/western blots original data.xlsx]

## Sheet: Sheet1
	Control	HFD	100 PSCP	200 PSCP		Control	HFD	100 PSCP	200 PSCP
NQO1
Band	Sum	Area	Average	Median		1786.67	1129.04	2304.54	3053.31	Control	1	0	##
	1061282	594	1786.67	392		2265.78	1442.26	2558.07	4362.55	HFD	0.63226	0.0041222	**
	670650	594	1129.04	275		1941.14	1219.65	2170.89	3631.15	100 PSCP	1.17907	0.0960869	*##
	1190694	594	2004.54	528		1	0.631924	1.28985	1.70894	200 PSCP	1.83499	0.112548	**##
	1991867	594	3353.31	924		1	0.63654	1.129	1.92541
						1	0.628316	1.11836	1.87063
	1030929	455	2265.78	782		1	0.63226	1.17907	1.83499
	656230	455	1442.26	478		0	0.0041222	0.0960869	0.112548
	1163924	455	2558.07	1007
	1939458	455	4262.55	1624		1	0.63226	1.17907	1.83499
						0	0.0041222	0.0960869	0.112548
	1055979	544	1941.14	493		##	**	*##	**##
	663491	544	1219.65	315
	1180966	544	2170.89	613
	1975343	544	3631.15	1043
Nrf2
Band	Sum	Area	Average	Median		1516.6	369.37	665.12	1268		1	0	##
	773466	510	1516.6	460		1355.63	338.01	624.7	1212.23		0.249079	0.00540349	**
	198581	510	389.37	150		1599.77	406.9	723.68	1447.28		0.450581	0.0112362	**##
	334112	510	655.12	211		1	0.243551	0.43856	0.836081		0.878327	0.036958	**##
	748681	510	1468	425		1	0.249338	0.460819	0.894219
						1	0.254349	0.452365	0.90468
	780845	576	1355.63	375		1	0.249079	0.450581	0.878327
	206216	576	358.01	142		0	0.00540349	0.0112362	0.036958
	342550	576	594.7	183
	755845	576	1312.23	333		1	0.249079	0.450581	0.878327
						0	0.00540349	0.0112362	0.036958
	767891	480	1599.77	522		##	**	**##	**##
	195312	480	406.9	162
	332966	480	693.68	229
	742694	480	1547.28	463
GCLM
Band	Sum	Area	Average	Median		1186.36	763.67	765.67	968.95		1	0	##
	533864	450	1186.36	814		1462.67	888.45	931.15	1296.51		0.628897	0.0190431	**
	343652	450	763.67	541		1248.79	793.69	845.28	1022.41		0.652961	0.0211743	**
	344553	450	765.67	536		1	0.643708	0.645394	0.816742		0.840621	0.039658	**##
	436029	450	968.95	751		1	0.607417	0.63661	0.8864
						1	0.635567	0.676879	0.818721
	491458	336	1462.67	1216		1	0.628897	0.652961	0.840621
	298518	336	888.45	773		0	0.0190431	0.0211743	0.039658
	312865	336	931.15	786
	402029	336	1196.51	1047		1	0.628897	0.652961	0.840621
						0	0.0190431	0.0211743	0.039658
	524493	420	1248.79	889		##	**	**	**##
	333349	420	793.69	613
	304302	360	845.28	751
	429411	420	1022.41	788
HO-1
Band	Sum	Area	Average	Median		847.98	505.6	703.67	879.82		1	0	##
	305271	360	847.98	704		705.9	433.08	573.56	720.16		0.611187	0.0139288	**
	189216	360	525.6	458		824.04	514.04	686.71	835.51		0.825229	0.0111442	**##
	253321	360	703.67	560		1	0.59624	0.829819	1.03755		1.02389	0.0122386	*##
	309534	360	859.82	695		1	0.613515	0.812523	1.0202
						1	0.623805	0.833345	1.01392
	348008	493	705.9	473		1	0.611187	0.825229	1.02389
	213510	493	433.08	303		0	0.0139288	0.0111442	0.0122386
	282766	493	573.56	370
	345181	493	700.16	464		1	0.611187	0.825229	1.02389
						0	0.0139288	0.0111442	0.0122386
	306544	372	824.04	676		##	**	**##	*##
	191223	372	514.04	432
	255457	372	686.71	543
	310811	372	835.51	674
ASC
Band	Sum	Area	Average	Median		2649.21	3612.04	2896.98	2261.24		1	0	##
	953715	360	2649.21	2155		2038.86	2769.02	2193.52	1722.52		1.37113	0.0181294	**
	1300334	360	3612.04	3216		2476.48	3446.87	2818.65	2186.32		1.10252	0.0321141	**##
	1042912	360	2896.98	2443		1	1.36344	1.09353	0.853553		0.86041	0.0199013	**##
	814046	360	2261.24	1867		1	1.35812	1.07586	0.844845
						1	1.39184	1.13817	0.882834
	1009235	495	2038.86	1260		1	1.37113	1.10252	0.86041
	1370666	495	2769.02	1953		0	0.0181294	0.0321141	0.0199013
	1085793	495	2193.52	1429
	852647	495	1722.52	1111		1	1.37113	1.10252	0.86041
						0	0.0181294	0.0321141	0.0199013
	936109	378	2476.48	2085		##	**	**##	**##
	1302918	378	3446.87	3025
	1065450	378	2818.65	2220
	826428	378	2186.32	1699
Caspase-1
Band	Sum	Area	Average	Median		506.84	705.96	690.33	361.05		1	0	##
	283828	560	506.84	194		601.96	848.29	830.31	426.93		1.38077	0.0360494	**
	395335	560	705.96	222		669.29	897	881.15	385.35		1.35264	0.0324355	**
	386583	560	690.33	196		1	1.39287	1.36203	0.712355		0.665783	0.0779779	**##
	202186	560	361.05	136		1	1.40921	1.37934	0.709233
						1	1.34023	1.31654	0.575759
	269676	448	601.96	263		1	1.38077	1.35264	0.665783
	380034	448	848.29	332		0	0.0360494	0.0324355	0.0779779
	371981	448	830.31	288
	191265	448	426.93	184		1	1.38077	1.35264	0.665783
						0	0.0360494	0.0324355	0.0779779
	299841	448	669.29	186		##	**	**	**##
	376740	420	897	372
	370083	420	881.15	318
cleaved-Caspase-1
Band	Sum	Area	Average	Median		162.24	315.68	197.08	124.84		1	0	##
	126388	779	162.24	109		189.18	389.82	234.92	140.03		2.02516	0.0688966	**
	245911	779	315.68	139		192.64	398.6	240.81	147.52		1.23553	0.0184666	**##
	153529	779	197.08	118		1	1.94576	1.21474	0.769477		0.758484	0.0159468	**##
	97248	779	124.84	99		1	2.06058	1.24178	0.740195
						1	2.06914	1.25005	0.765781
	106132	561	189.18	123		1	2.02516	1.23553	0.758484
	218691	561	389.82	170		0	0.0688966	0.0184666	0.0159468
	131792	561	234.92	130
	78555	561	140.03	104		1	2.02516	1.23553	0.758484
						0	0.0688966	0.0184666	0.0159468
	104028	540	192.64	124		##	**	**##	**##
	215243	540	398.6	173
	130039	540	240.81	137
	79659	540	147.52	108
NLRP3
Band	Sum	Area	Average	Median		864.13	1303.72	1095.81	883.36		1	0	##
	303310	351	864.13	391		752.95	1133.87	945.6	781.53		1.51507	0.0135232	**
	457606	351	1303.72	581		576.59	882.53	697.41	604.22		1.2445	0.0308903	**##
	384629	351	1095.81	462		1	1.50871	1.26811	1.02225		1.03604	0.0129396	*##
	310061	351	883.36	412		1	1.5059	1.25586	1.03796
						1	1.5306	1.20954	1.04792
	316240	420	752.95	305		1	1.51507	1.2445	1.03604
	476227	420	1133.87	440		0	0.0135232	0.0308903	0.0129396
	397154	420	945.6	373
	328244	420	781.53	344		1	1.51507	1.2445	1.03604
						0	0.0135232	0.0308903	0.0129396
	452045	784	576.59	314		##	**	**##	*##
	668385	784	852.53	452
	546770	784	697.41	363
	465868	784	594.22	340
